# Supplementary material for: Effective alignment of RNA pseudoknot structures using partition function posterior log-odds scores
Source: BMC Bioinformatics. 2015 Feb 6;16:39. doi: 10.1186/s12859-015-0464-9 (PMC4339682; doi:10.1186/s12859-015-0464-9)
Supplement: Additional file 2: — The 106 pairwise alignments produced by RKalign on Dataset1. [file 12859_2015_464_MOESM2_ESM.zip]

Archive with 212 entries (212 files):
- 1BAU_1E8O.txt
- 1BAU_1E8O_OUTPUT.txt
- 1BAU_1XP7.txt
- 1BAU_1XP7_OUTPUT.TXT
- 1BAU_1Y3O.txt
- 1BAU_1Y3O_OUTPUT.txt
- 1BAU_2B57.txt
- 1BAU_2B57_OUTPUT.txt
- 1BAU_2B8S.txt
- 1BAU_2B8S_OUTPUT.txt
- 1BAU_2D19.txt
- 1BAU_2D19_OUTPUT.txt
- 1BAU_2F4X.txt
- 1BAU_2F4X_OUTPUT.txt
- 1BAU_2FCY.txt
- 1BAU_2FCY_OUTPUT.txt
- 1BAU_2FD0.txt
- 1BAU_2FD0_OUTPUT.txt
- 1BAU_2NUG.txt
- 1BAU_2NUG_OUTPUT.txt
- 1BAU_2OOM.txt
- 1BAU_2OOM_OUTPUT.txt
- 1DRZ_1SJ3.txt
- 1DRZ_1SJ3_OUTPUT.txt
- 1DRZ_1SJF.txt
- 1DRZ_1SJF_OUTPUT.txt
- 1DRZ_1VC5.txt
- 1DRZ_1VC5_OUTPUT.txt
- 1E8O_1XP7.txt
- 1E8O_1XP7_OUTPUT.txt
- 1E8O_1Y3O.txt
- 1E8O_1Y3O_OUTPUT.txt
- 1E8O_2B57.txt
- 1E8O_2B57_OUTPUT.txt
- 1E8O_2B8S.txt
- 1E8O_2B8S_OUTPUT.txt
- 1E8O_2D19.txt
- 1E8O_2D19_OUTPUT.txt
- 1E8O_2F4X.txt
- 1E8O_2F4X_OUTPUT.txt
- 1E8O_2FCY.txt
- 1E8O_2FCY_OUTPUT.txt
- 1E8O_2FD0.txt
- 1E8O_2FD0_OUTPUT.txt
- 1E8O_2NUG.txt
- 1E8O_2NUG_OUTPUT.txt
- 1E8O_2OOM.txt
- 1E8O_2OOM_OUTPUT.txt
- 1E95_1F27.txt
- 1E95_1F27_OUTPUT.txt
- 1E95_1KAJ.txt
- 1E95_1KAJ_OUTPUT.txt
- 1E95_1KPD.txt
- 1E95_1KPD_OUTPUT.txt
- 1E95_1KPZ.txt
- 1E95_1KPZ_OUTPUT.txt
- 1E95_1L2X.txt
- 1E95_1L2X_OUTPUT.txt
- 1E95_1RNK.txt
- 1E95_1RNK_OUTPUT.txt
- 1E95_1YG4.txt
- 1E95_1YG4_OUTPUT.txt
- 1E95_2AP5.txt
- 1E95_2AP5_OUTPUT.txt
- 1E95_2G1W.txt
- 1E95_2G1W_OUTPUT.txt
- 1E95_2TPK.txt
- 1E95_2TPK_OUTPUT.txt
- 1E95_437D.txt
- 1E95_437D_OUTPUT.txt
- 1FFZ_1FG0.txt
- 1FFZ_1FG0_OUTPUT.txt
- 1FJG_1IBK.txt
- 1FJG_1IBK_OUTPUT.txt
- 1JGO_1JGQ.txt
- 1JGO_1JGQ_OUTPUT.txt
- 1KAJ_1KPD.txt
- 1KAJ_1KPD_OUTPUT.txt
- 1KAJ_1KPZ.txt
- 1KAJ_1KPZ_OUTPUT.txt
- 1KAJ_1L2X.txt
- 1KAJ_1L2X_OUTPUT.txt
- 1KAJ_1RNK.txt
- 1KAJ_1RNK_OUTPUT.txt
- 1KAJ_1YG4.txt
- 1KAJ_1YG4_OUTPUT.txt
- 1KAJ_2AP5.txt
- 1KAJ_2AP5_OUTPUT.txt
- 1KAJ_2G1W.txt
- 1KAJ_2G1W_OUTPUT.txt
- 1KAJ_2TPK.txt
- 1KAJ_2TPK_OUTPUT.txt
- 1KAJ_437D.txt
- 1KAJ_437D_OUTPUT.txt
- 1KPD_1KPZ.txt
- 1KPD_1KPZ_OUTPUT.txt
- 1KPD_1L2X.txt
- 1KPD_1L2X_OUTPUT.txt
- 1KPD_1RNK.txt
- 1KPD_1RNK_OUTPUT.txt
- 1KPD_1YG4.txt
- 1KPD_1YG4_OUTPUT.txt
- 1KPD_2AP5.txt
- 1KPD_2AP5_OUTPUT.txt
- 1KPD_2G1W.txt
- 1KPD_2G1W_OUTPUT.txt
- 1KPD_2TPK.txt
- 1KPD_2TPK_OUTPUT.txt
- 1KPD_437D.txt
- 1KPD_437D_OUTPUT.txt
- 1KPZ_1L2X.txt
- 1KPZ_1L2X_OUTPUT.txt
- 1KPZ_1RNK.txt
- 1KPZ_1RNK_OUTPUT.txt
- 1KPZ_1YG4.txt
- 1KPZ_1YG4_OUTPUT.txt
- 1KPZ_2AP5.txt
- 1KPZ_2AP5_OUTPUT.txt
- 1KPZ_2G1W.txt
- 1KPZ_2G1W_OUTPUT.txt
- 1KPZ_2TPK.txt
- 1KPZ_2TPK_OUTPUT.txt
- 1KPZ_437D.txt
- 1KPZ_437D_OUTPUT.txt
- 1L2X_1RNK.txt
- 1L2X_1RNK_OUTPUT.txt
- 1L2X_1YG4.txt
- 1L2X_1YG4_OUTPUT.txt
- 1L2X_2AP5.txt
- 1L2X_2AP5_OUTPUT.txt
- 1L2X_2G1W.txt
- 1L2X_2G1W_OUTPUT.txt
- 1L2X_2TPK.txt
- 1L2X_2TPK_OUTPUT.txt
- 1RNK_1YG4.txt
- 1RNK_1YG4_OUTPUT.txt
- 1RNK_2AP5.txt
- 1RNK_2AP5_OUTPUT.txt
- 1RNK_2G1W.txt
- 1RNK_2G1W_OUTPUT.txt
- 1RNK_2TPK.txt
- 1RNK_2TPK_OUTPUT.txt
- 1RNK_437D.txt
- 1RNK_437D_OUTPUT.txt
- 1SJ3_1SJF.txt
- 1SJ3_1SJF_OUTPUT.txt
- 1SJ3_1VC5.txt
- 1SJ3_1VC5_OUTPUT.txt
- 1SJF_1VC5.txt
- 1SJF_1VC5_OUTPUT.txt
- 1XP7_2D19.txt
- 1XP7_2D19_OUTPUT.txt
- 1XP7_2F4X.txt
- 1XP7_2F4X_OUTPUT.txt
- 1XP7_2OOM.txt
- 1XP7_2OOM_OUTPUT.txt
- 1Y3O_2D19.txt
- 1Y3O_2D19_OUTPUT.txt
- 1Y3O_2F4X.txt
- 1Y3O_2F4X_OUTPUT.txt
- 1Y3O_2OOM.txt
- 1Y3O_2OOM_OUTPUT.txt
- 1YG4_2G1W.txt
- 1YG4_2G1W_OUTPUT.txt
- 1YG4_2TPK.txt
- 1YG4_2TPK_OUTPUT.txt
- 1YG4_437D.txt
- 1YG4_437D_OUTPUT.txt
- 2AP5_2G1W.txt
- 2AP5_2G1W_OUTPUT.txt
- 2AP5_2TPK.txt
- 2AP5_2TPK_OUTPUT.txt
- 2AP5_437D.txt
- 2AP5_437D_OUTPUT.txt
- 2B57_2OOM.txt
- 2B57_2OOM_OUTPUT.txt
- 2B8S_2D19.txt
- 2B8S_2D19_OUTPUT.txt
- 2B8S_2F4X.txt
- 2B8S_2F4X_OUTPUT.txt
- 2B8S_2OOM.txt
- 2B8S_2OOM_OUTPUT.txt
- 2D19_2F4X.txt
- 2D19_2F4X_OUTPUT.txt
- 2D19_2FCY.txt
- 2D19_2FCY_OUTPUT.txt
- 2D19_2FD0.txt
- 2D19_2FD0_OUTPUT.txt
- 2D19_2OOM.txt
- 2D19_2OOM_OUTPUT.txt
- 2F4X_2FCY.txt
- 2F4X_2FCY_OUTPUT.txt
- 2F4X_2FD0.txt
- 2F4X_2FD0_OUTPUT.txt
- 2F4X_2OOM.txt
- 2F4X_2OOM_OUTPUT.txt
- 2FCY_2OOM.txt
- 2FCY_2OOM_OUTPUT.txt
- 2FD0_2OOM.txt
- 2FD0_2OOM_OUTPUT.txt
- 2G1W_2TPK.txt
- 2G1W_2TPK_OUTPUT.txt
- 2G1W_437D.txt
- 2G1W_437D_OUTPUT.txt
- 2I2P_2AW7.txt
- 2I2P_2AW7_OUTPUT.txt
- 2NUG_2OOM.txt
- 2NUG_2OOM_OUTPUT.txt
- 2TPK_437D.txt
- 2TPK_437D_OUTPUT.txt
- 3B4A_3B4C.txt
- 3B4A_3B4C_OUTPUT.txt
