# Supplementary material for: Effective alignment of RNA pseudoknot structures using partition function posterior log-odds scores
Source: BMC Bioinformatics. 2015 Feb 6;16:39. doi: 10.1186/s12859-015-0464-9 (PMC4339682; doi:10.1186/s12859-015-0464-9)
Supplement: Additional file 2: — The 106 pairwise alignments produced by RKalign on Dataset1. [file 12859_2015_464_MOESM2_ESM.zip › 1BAU_2FD0_OUTPUT.txt]

RKalign structure alignment

Runtime: 63ms

Alignment:

>1BAU
GGCAAUGA-AGCGCGCA--CGUUGCCGGCAAUGA--AGCGCGC-ACGUUGCC
(((((((.-[[..[[[[--)))))))(((((((.--]]]]..]-])))))))

>2FD0
CUuGCUGAA-G--UGCACACAGCAAGCUuGCUGAAGUGCA--CA-CAGCAAG
(((((((..-[--[[[[[.)))))))(((((((..]]]]]--].-)))))))
