# Supplementary material for: Effective alignment of RNA pseudoknot structures using partition function posterior log-odds scores
Source: BMC Bioinformatics. 2015 Feb 6;16:39. doi: 10.1186/s12859-015-0464-9 (PMC4339682; doi:10.1186/s12859-015-0464-9)
Supplement: Additional file 2: — The 106 pairwise alignments produced by RKalign on Dataset1. [file 12859_2015_464_MOESM2_ESM.zip › 1FFZ_1FG0_OUTPUT.txt]

RKalign structure alignment

Runtime: 7751ms

Alignment:

>1FFZ
UUCCAGUGCGGAGUCUGGAGACACCCAGGGGGAAGCGAAGACCCUAUGGAG--CUUUACUGCAGGCUGUCGC-UGAGGACUCUCACUC-C-GGGA-G-GA
GGAC-ACCGAUAGCCGGGCAGUUUG--ACUG--GGGC-G-GUACGCGCUCGAAAAGAUAUCGAGCGCGCCCUAUGGCUAUCUCAGCCGGGGACCCGGCGA
AGAGUGCAAGAGCAAAAGAUAGCUUGACAGUGUUCUUCCCAACGAGGAACGCUGACGCGAAAGCGUGGUCUAGCGAACCAAUUAGCCUGCUUGAUGCGGG
CAAUUGAUGACAGAA-A-AGCUACCCUAGGGAUAACAGAGUC--GUCACUCGCAAGAGCACAUAUCGACCGAGUGGC--UUGCUACCUCGAUGUCGGUUC
CCUCCAUCCUGCCCGUGCAGAAGCGGGCAAGGGUGAGGUUGUUCGCCUAUUAAAGGAGGUCGUGAGCUGGGUUUAGACCGUCGUGAGACAGGUCGGCUGC
UAUCUACUGGGUGUGU-CCAa
.(((((........)))))..((((((((.(((.........((...((((--((..(((((((((((((((-.(((..)))....((-(-(..)-)-))
....-.)))))))))).)))))...--((..--{{..-.-))..((((((.((....))..))))))..((...(((((((..(((((((..))))))).
...((...[[[))....)))))))...((((((((((.......)))))))))).((((..)))).))]]]....((.(((((.(((((.......))))
)))))))).......-.-))))..))..))......(((((.--..(((((((..(((.....)))..)))))))..--..))).))......(((((((
(((((..(((((((((......))))))..))).((((((...)))))).....)))))..))..))).))....((..((((..))))...))......
..)))))))))))...-}}..

>1FG0
UUCCAGUGCGGAGUCUGGAGACACCCAGGGGGAAGCGAAGACCCUAUGGAGCU--UUACUGCAGGCUGUCGCU-GAGGACUCUC--ACUCCGGGAGGAGG
--ACA-CCGAUAGCCGGGCAGUUUGAC--UGGG--GCGGU--ACGCGCUCGAAAAGAUAUCGAGCGCGCCCUAUGGCUAUCUCAGCCGGGGACCCGGCGA
AGAGUGCAAGAGCAAAAGAUAGCUUGACAGUGUUCUUCCCAACGAGGAACGCUGACGCGAAAGCGUGGUCUAGCGAACCAAUUAGCCUGCUUGAUGCGGG
CAAUUGAUGACAGAAAAG--CUACCCUAGGGAUAACAGAGUCGU--CACUCGCAAGAGCACAUAUCGACCGAGUGGCUU--GCUACCUCGAUGUCGGUUC
CCUCCAUCCUGCCCGUGCAGAAGCGGGCAAGGGUGAGGUUGUUCGCCUAUUAAAGGAGGUCGUGAGCUGGGUUUAGACCGUCGUGAGACAGGUCGGCUGC
UAUCUACUGGGUGUGUC--Ca
.(((((........)))))..((((((((.(((.........((...((((..--..((((((((((((((((-(((..)))..--((((((..))))))
--..)-)))))))))).))))).....--....--.....--..((((((.((....))..))))))..((...(((((((..(((((((..))))))).
...((...[[[))....)))))))...((((((((((.......)))))))))).((((..)))).))]]]....((.(((((.(((((.......))))
))))))))..........--))..))..))......(((((.((--(((((((..(((.....)))..)))))))..))--))).))......(((((((
(((((..(((((((((......))))))..))).((((((...)))))).....)))))..))..))).))....((..((((..))))...))......
..)))))))))))....--..
