# Supplementary material for: Effective alignment of RNA pseudoknot structures using partition function posterior log-odds scores
Source: BMC Bioinformatics. 2015 Feb 6;16:39. doi: 10.1186/s12859-015-0464-9 (PMC4339682; doi:10.1186/s12859-015-0464-9)
Supplement: Additional file 2: — The 106 pairwise alignments produced by RKalign on Dataset1. [file 12859_2015_464_MOESM2_ESM.zip › 1FJG_1IBK_OUTPUT.txt]

RKalign structure alignment

Runtime: 537882ms

Alignment:

>1FJG
UGGAGAGUUUGAUCCUGGCUCAGGGUGAACGCUGGCGGCGUGCCUAAGACAUGCAAGUCGUGCGGGCCGCGGGGUUUUACUCCGUGGUCAGCGGCGGACG
GGUGAGUAACGCGUGGGUGACCUACCCGGAAGAGGGGGACAACCCGGG--GAAACUCGGGCUAAUCCCCCAUGUGGACCCGCCCCUUGGGGUGUGUCCAA
AGGGCUUUGCCCGCUUCCGGAUGGGCCCGCGUCCCAUCAGCUAGUUGGUGGGGUAAUGGCCCACCAAGGCGACGACGGGUAGCCGGUCUGAGAGGAUGGC
CGGCCACAGGGGCACUGAGACACGGGCCCCACUCCUACGGGAGGCAGCAGUUAGGAAUCUUCCGCAAUGGGCGCAAGCCUGACGGAGCGACGCCGCUUGG
AGGAAGAAGCCCUUCGGGGUGUAAACUCCUGAACCCGGGACGAAACCCCCGACGAGGGGACUGACGGUACCGGGGUAAUAGCGCCGGCCAACUCCGUGCC
AGCAGCCGCGGUAAUACGGAGGGCGCGAGCGUUACCCGGAUUCACUGGGCGUAAAGGGCGUGUAGGCGGCCUGGGGCGUCCCAUGUGAAAGACCACGGCU
CAACCGUGGGGGAGCGUGGGAUACGCUCAGGCUAGA----------------------------------------------------------------
---CGGUGGGAGAGGGUGGUGGAAUUCCCGGAGUAGCGG-------------------------------------------------------------
-U---GA---A----------AUGCGCAGAUACCGGGAGGAACGCCGAUGGCGAAGGCAGCCACCUGGUCCACCCGUGACGCUGAGGCGCGAAAGCGUGG
GGAGCAAACCGGAUUAGAUACCCGGGUAGUCCACGCCCUAAACGAUGCGCGCUAGGUCUCUGGGUCUCCUGGGGGCCGAAGCUAACGCGUUAAGCGCGCC
GCCUGGGGAGUACGGCCGCAAGGCUGAAACUCAAAGGAAUUGACGGGGGCCCGCACAAGCGGUGGAGCAUGUGGUUUAAUUCGAAGCAACGCGAAGAACC
UUACCAGGCCUUGACAUGCUAGGGAACCC----------------------------------GGGUGAAAGCCUGGGGUGCCCCGCGAGGGGAGCCCUA
GCACAGGUGCUGCAUGGCCGUCGUCAGCUCGUGCC--GUGAGGUGUUGGGUUAAGUCCCGCAACGAGCGCAACCCCCGCCGUUAGUUGCCAGC---GG-U
UCGG-CCGGGCACUCUAACGGGACUGCCCGCGAAAGCGGGAGGAAGGAGGGGACGACGUCUGGUCAGCAUGGCCCUUACGGCCUGGGCGACACACGUGCU
ACAAUGCCCACUACAAAGCGAUGCC--------------------------ACCCGGCAACGGGGAGCUAAUCGCAAAAAGGUGGGCCCAGUUCG-----
------GAUUGGGGUCUGCAACC---------CGACCCCAUGAAGCCGGAAUCGCUA-----------GUAAUCGCGGAUCAGCCA---------UGCCG
CGGUGAAUACGUUCCCGGGCCUUGUACACACCGCCCGUCACGCCAUGGGAGCGGGCUCUACCCGAAGUCGCCGGGAGCCUACGGGCAGGCGCCGAGGGUA
GGGCCCGUGACUGGGGCGAAGUCGUAACAAGGUAGCU------GUACCGGA----AGGUGCGGCUGGAUCAcuuUCU
....AAAA..(((((..aaaa.((((.(((((..((((((((.....(((.....((((..((((((((((((((...))))))))))))))))))....
((((......((((((((..(((..(((((((((((((((((((((((--(..))))))))))).)))))((..((((((((((....))))))))))))
.((((...)))))))))))).)))))))))))(((....(((..((((((((.......)))))))))))......)))..((((((((..{{))))...
))))))))((((((..........))))))((((((..)))))).....)))......((.(((....(((((..)))))..))))))).))))))..((
(((....(((((....)))))...)))))...(((((((.((.((((((((...))))))))..))..))))))).....((((([[[...(((((....
.((.]]])).......))))))))))..)))))))))........}}(((<<.....((((.(((((.(((((((.(((((((((((....((((((((.
..))))))))..)))))))))..)))))))))...(----------------------------------------------------------------
---(((((((((.((((((((((((((((((((((((((-------------------------------------------------------------
-.---..---.----------))))...))))))))))))))).......(((..))).)))))))))))))).)))...))))).))))...(((((((
...(((.(((((.........))))).)))))))))).........((((((.(((((((((((...)))))))))))..((..>>)).....)))))).
))).(((((.((.(((((..))))))))))))...)))))(((((.(((((((.(((.(((((((((((((((((......((........)).......
...(((((((......(((((.((...((----------------------------------(((((..)))))))...................))))
)))..((.(((...((((((((....(((((((((--(..))))..(((((....)))))..)))))).....((((.(((((((......((---((-.
....-)))).....))))))).....((((((..))))))........)))).....))).)))...)).)))))....)))))))...)).))))))))
)....(((((((((..((((..(((--------------------------((((((..)))))))))....))))..)))))))))......((-----
------((((((((((.......---------.))))))))))))....))))))((-----------.((((((((((.......---------.))))
)))))))).)))...)))))))))).))....(((((((.((((((((((((((((((((((((.((((((((...(((....)))))))))))))))))
))))))))))))))))))..)))).))).....((((------(((((...----.)))))))))............

>1IBK
UGGAGAGUUUGAUCCUGGCUCAGGGUGAACGCUGGCGGCGUGCCUAAGACAUGCAAGUCGUGCGGGCCGCGGGGUUUUACUCCGUGGUCAGCGGCGGACG
GGUGAGUAACGCGUGGGUGACCUACCCGGAAGAGGGGGACAACCCGGGGA-AA-CUCGGGCUAAUCCCCCAUGUGGACCCGCCCCUUGGGGUGUGUCCAA
AGGGCUUUGCCCGCUUCCGGAUGGGCCCGCGUCCCAUCAGCUAGUUGGUGGGGUAAUGGCCCACCAAGGCGACGACGGGUAGCCGGUCUGAGAGGAUGGC
CGGCCACAGGGGCACUGAGACACGGGCCCCACUCCUACGGGAGGCAGCAGUUAGGAAUCUUCCGCAAUGGGCGCAAGCCUGACGGAGCGACGCCGCUUGG
AGGAAGAAGCCCUUCGGGGUGUAAACUCCUGAACCCGGGACGAAACCCCCGACGAGGGGACUGACGGUACCGGGGUAAUAGCGCCGGCCAACUCCGUGCC
AGCAGCCGCGGUAAUACGGAGGGCGCGAGCGUUACCCGGAUUCACUGGGCGUAAAGGGCGU-GUAGG---------------------------------
-----------------------------------CGGCCUGGGGCGUCCCAUGUGAAAGACCACGGCUCAACCGUGGGGGAGCGUGGGAUACGCUCAGG
CUA---------G-------ACG------------GUGGGAGAGGGUGGUGGAAUUCCCGGAGUAGCGGUGAAAUGCGCAGAUACCGGGAGGAACGCCGA
UGGCGAAGGCAGCCACCUGGUCCAC--C------------CGU-----------G---A--------------C--G---CUGAG-GCGCGAAAGCGUGG
GGAGCAAACCGGAUUAGAUACCCGGGUAGUCCACGCCCUAAACGAUGCGCGCUAGGUCUCUGGGUCUCCUGGGGGCCGAAGCUAACGCGUUAAGCGCGCC
GCCUGGGGAGUACGGCCGCAAGGCUGAAACUCAAAGGAAUUGACGGGGGCCCGCACAAGCGGUGGAGCAUGUGGUUUAAUUCGAAGCAACGCGAAGAACC
UUACCAGGCCUUGACAUGCU----AGGGAACCCGGGUGAAAGCCUGGGGUGCCCCGCGAGGGG-----AG-----CC-----------------CU---A
GCACAGGUGCUGCAUGGCCGUCGUCAGCUCGUGCCGU-GA-GGUGUUGGGUUAAGUCCCGCAACGAGCGCAACCCCCGCCGUUAG----UUGCCAGCGGU
UCGGCCGGG-CACUCUAACGGGACUGCCCGCGAAAGCGGGAGGAAGGAGGGGACGACGUCUGGUCAGCAUGGCCCUUACGGCCUGGGCGACACACGUGCU
ACAAUGCCCACU--AC----AAAGCGAUGCCACCCGGCAACGGGGAGCUAA------UC------GCA--AA----AA--GGUGGGCCCAGUUCGGAUUG
GGGUCU----------GCAACCCGACCCCAUGA----------AGCCGGAAUCGCUAGUAAUCGCGGAU----------CAGCCAUGCCGCGGUGA----
------AUACGUUCCCGGGCCUUGUACACACCGCCCGUCACGCCAUGGGAGCGGGCUCUACCCGAAGUCGCCGGGAGCCUACGGGCAGGCGCCGAGGGUA
GGGCCCGUGACUGGGGCGAAGUCGUAACAAGGUAGCUGUACCG-----GAAGGUGC-----GGCU-GGAUCCUUUCU
....AAAA..(((((..aaaa.((((.(((((..((((((((.....(((.....((((..((((((((((((((...))))))))))))))))))....
((((......((((((((..(((..(((((((((((((((((((((((..-..-)))))))))).)))))((..((((((((((....))))))))))))
.((((...)))))))))))).)))))))))))(((....(((..((((((((.......)))))))))))......)))..((((((((..{{))))...
))))))))((((((..........))))))((((((..)))))).....)))......((.(((....(((((..)))))..))))))).))))))..((
(((....(((((....)))))...)))))...(((((((.((.((((((((...))))))))..))..))))))).....((((([[[...(((((....
.((.]]])).......))))))))))..)))))))))........}}(((<<.....((((-(((((---------------------------------
-----------------------------------(.(((((((.(((((((((((....((((((((...))))))))..)))))))))..))))))))
)..---------.-------(((------------(((((((.((((((((((((((((((((((((((....))))...))))))))))))))).....
..(((..))).))))))))))))))--.------------)))-----------.---.--------------.--)---)))))-))))...(((((((
...(((.(((((.........))))).)))))))))).........((((((.(((((((((((...)))))))))))..((..>>)).....)))))).
))).(((((.((.(((((..))))))))))))...)))))(((((.(((((((.(((.(((((((((((((((((......((........)).......
...(((((((......((((----...((....(((((..)))))..................-----..-----))-----------------..---)
)))..((.(((...((((((((....(((((((((..-..-)))..(((((....)))))..)))))).....((((.(((((((----..((...(((.
....)))))-....))))))).....((((((..))))))........)))).....))).)))...)).)))))....)))))))...)).))))))))
)....(((((((--..----..(((.....((((((....)))))).....------..------)))--..----..--)))))))......((.((((
(((((.----------.......))))))))).----------))....))))))((..(((((((((.----------.......))))))))).----
------)).)))...)))))))))).))....(((((((.((((((((((((((((((((((((.((((((((...(((....)))))))))))))))))
))))))))))))))))))..)))).))).....((((.((((.-----...)))).-----))))-...........
