# Supplementary material for: Effective alignment of RNA pseudoknot structures using partition function posterior log-odds scores
Source: BMC Bioinformatics. 2015 Feb 6;16:39. doi: 10.1186/s12859-015-0464-9 (PMC4339682; doi:10.1186/s12859-015-0464-9)
Supplement: Additional file 3: — The 124 pairwise alignments produced by RKalign on Dataset2. [file 12859_2015_464_MOESM3_ESM.zip]

Archive with 250 entries (250 files):
- PKB121_PKB122.txt
- PKB121_PKB122_OUTPUT.txt
- PKB121_PKB123.txt
- PKB121_PKB123_OUTPUT.txt
- PKB121_PKB124.txt
- PKB121_PKB124_OUTPUT.txt
- PKB121_PKB125.txt
- PKB121_PKB125_OUTPUT.txt
- PKB121_PKB126.txt
- PKB121_PKB126_OUTPUT.txt
- PKB122_PKB123.txt
- PKB122_PKB123_OUTPUT.txt
- PKB122_PKB124.txt
- PKB122_PKB124_OUTPUT.txt
- PKB122_PKB125.txt
- PKB122_PKB125_OUTPUT.txt
- PKB122_PKB126.txt
- PKB122_PKB126_OUTPUT.txt
- PKB123_PKB124.txt
- PKB123_PKB124_OUTPUT.txt
- PKB123_PKB125.txt
- PKB123_PKB125_OUTPUT.txt
- PKB123_PKB126.txt
- PKB123_PKB126_OUTPUT.txt
- PKB124_PKB125.txt
- PKB124_PKB125_OUTPUT.txt
- PKB124_PKB126.txt
- PKB124_PKB126_OUTPUT.txt
- PKB125_PKB126.txt
- PKB125_PKB126_OUTPUT.txt
- PKB127_PKB106.txt
- PKB127_PKB106_OUTPUT.txt
- PKB127_PKB258.txt
- PKB127_PKB258_OUTPUT.txt
- PKB127_PKB3.txt
- PKB127_PKB3_OUTPUT.txt
- PKB128_PKB106.txt
- PKB128_PKB106_OUTPUT.txt
- PKB128_PKB127.txt
- PKB128_PKB127_OUTPUT.txt
- PKB128_PKB2.txt
- PKB128_PKB2_OUTPUT.txt
- PKB128_PKB258.txt
- PKB128_PKB258_OUTPUT.txt
- PKB128_PKB3.txt
- PKB128_PKB3_OUTPUT.txt
- PKB128_PKB4.txt
- PKB128_PKB4_OUTPUT.txt
- PKB128_PKB44.txt
- PKB128_PKB44_OUTPUT.txt
- PKB128_PKB46.txt
- PKB128_PKB46_OUTPUT.txt
- PKB131_PKB132.txt
- PKB131_PKB132_OUTPUT.txt
- PKB131_PKB133.txt
- PKB131_PKB133_OUTPUT.txt
- PKB132_PKB133.txt
- PKB132_PKB133_OUTPUT.txt
- PKB144_PKB145.txt
- PKB144_PKB145_OUTPUT.txt
- PKB144_PKB146.txt
- PKB144_PKB146_OUTPUT.txt
- PKB145_PKB146.txt
- PKB145_PKB146_OUTPUT.txt
- PKB158_PKB121.txt
- PKB158_PKB121_OUTPUT.txt
- PKB158_PKB122.txt
- PKB158_PKB122_OUTPUT.txt
- PKB158_PKB123.txt
- PKB158_PKB123_OUTPUT.txt
- PKB158_PKB124.txt
- PKB158_PKB124_OUTPUT.txt
- PKB158_PKB125.txt
- PKB158_PKB125_OUTPUT.txt
- PKB158_PKB126.txt
- PKB158_PKB126_OUTPUT.txt
- PKB158_PKB159.txt
- PKB158_PKB159_OUTPUT.txt
- PKB158_PKB160.txt
- PKB158_PKB160_OUTPUT.txt
- PKB158_PKB161.txt
- PKB158_PKB161_OUTPUT.txt
- PKB158_PKB162.txt
- PKB158_PKB162_OUTPUT.txt
- PKB159_PKB121.txt
- PKB159_PKB121_OUTPUT.txt
- PKB159_PKB122.txt
- PKB159_PKB122_OUTPUT.txt
- PKB159_PKB123.txt
- PKB159_PKB123_OUTPUT.txt
- PKB159_PKB124.txt
- PKB159_PKB124_OUTPUT.txt
- PKB159_PKB125.txt
- PKB159_PKB125_OUTPUT.txt
- PKB159_PKB126.txt
- PKB159_PKB126_OUTPUT.txt
- PKB159_PKB160.txt
- PKB159_PKB160_OUTPUT.txt
- PKB159_PKB161.txt
- PKB159_PKB161_OUTPUT.txt
- PKB159_PKB162.txt
- PKB159_PKB162_OUTPUT.txt
- PKB160_PKB121.txt
- PKB160_PKB121_OUTPUT.txt
- PKB160_PKB122.txt
- PKB160_PKB122_OUTPUT.txt
- PKB160_PKB123.txt
- PKB160_PKB123_OUTPUT.txt
- PKB160_PKB124.txt
- PKB160_PKB124_OUTPUT.txt
- PKB160_PKB125.txt
- PKB160_PKB125_OUTPUT.txt
- PKB160_PKB126.txt
- PKB160_PKB126_OUTPUT.txt
- PKB160_PKB161.txt
- PKB160_PKB161_OUTPUT.txt
- PKB160_PKB162.txt
- PKB160_PKB162_OUTPUT.txt
- PKB161_PKB121.txt
- PKB161_PKB121_OUTPUT.txt
- PKB161_PKB122.txt
- PKB161_PKB122_OUTPUT.txt
- PKB161_PKB123.txt
- PKB161_PKB123_OUTPUT.txt
- PKB161_PKB124.txt
- PKB161_PKB124_OUTPUT.txt
- PKB161_PKB125.txt
- PKB161_PKB125_OUTPUT.txt
- PKB161_PKB126.txt
- PKB161_PKB126_OUTPUT.txt
- PKB161_PKB162.txt
- PKB161_PKB162_OUTPUT.txt
- PKB162_PKB121.txt
- PKB162_PKB121_OUTPUT.txt
- PKB162_PKB122.txt
- PKB162_PKB122_OUTPUT.txt
- PKB162_PKB123.txt
- PKB162_PKB123_OUTPUT.txt
- PKB162_PKB124.txt
- PKB162_PKB124_OUTPUT.txt
- PKB162_PKB125.txt
- PKB162_PKB125_OUTPUT.txt
- PKB162_PKB126.txt
- PKB162_PKB126_OUTPUT.txt
- PKB2_PKB127.txt
- PKB2_PKB127_OUTPUT.txt
- PKB2_PKB258.txt
- PKB2_PKB258_OUTPUT.txt
- PKB2_PKB3.txt
- PKB2_PKB3_OUTPUT.txt
- PKB2_PKB4.txt
- PKB2_PKB4_OUTPUT.txt
- PKB2_PKB44.txt
- PKB2_PKB44_OUTPUT.txt
- PKB2_PKB46.txt
- PKB2_PKB46_OUTPUT.txt
- PKB240_PKB106.txt
- PKB240_PKB106_OUTPUT.txt
- PKB240_PKB127.txt
- PKB240_PKB127_OUTPUT.txt
- PKB240_PKB128.txt
- PKB240_PKB128_OUTPUT.txt
- PKB240_PKB2.txt
- PKB240_PKB2_OUTPUT.txt
- PKB240_PKB258.txt
- PKB240_PKB258_OUTPUT.txt
- PKB240_PKB3.txt
- PKB240_PKB3_OUTPUT.txt
- PKB240_PKB4.txt
- PKB240_PKB4_OUTPUT.txt
- PKB240_PKB44.txt
- PKB240_PKB44_OUTPUT.txt
- PKB240_PKB46.txt
- PKB240_PKB46_OUTPUT.txt
- PKB254_PKB347.txt
- PKB254_PKB347_OUTPUT.txt
- PKB258_PKB106.txt
- PKB258_PKB106_OUTPUT.txt
- PKB3_PKB106.txt
- PKB3_PKB106_OUTPUT.txt
- PKB3_PKB258.txt
- PKB3_PKB258_OUTPUT.txt
- PKB309_PKB310.txt
- PKB309_PKB310_OUTPUT.txt
- PKB309_PKB311.txt
- PKB309_PKB311_OUTPUT.txt
- PKB309_PKB313.txt
- PKB309_PKB313_OUTPUT.txt
- PKB310_PKB311.txt
- PKB310_PKB311_OUTPUT.txt
- PKB310_PKB313.txt
- PKB310_PKB313_OUTPUT.txt
- PKB311_PKB313.txt
- PKB311_PKB313_OUTPUT.txt
- PKB346_PKB254.txt
- PKB346_PKB254_OUTPUT.txt
- PKB346_PKB347.txt
- PKB346_PKB347_OUTPUT.txt
- PKB346_PKB348.txt
- PKB346_PKB348_OUTPUT.txt
- PKB348_PKB254.txt
- PKB348_PKB254_OUTPUT.txt
- PKB348_PKB347.txt
- PKB348_PKB347_OUTPUT.txt
- PKB350_PKB106.txt
- PKB350_PKB106_OUTPUT.txt
- PKB350_PKB127.txt
- PKB350_PKB127_OUTPUT.txt
- PKB350_PKB128.txt
- PKB350_PKB128_OUTPUT.txt
- PKB350_PKB2.txt
- PKB350_PKB2_OUTPUT.txt
- PKB350_PKB240.txt
- PKB350_PKB240_OUTPUT.txt
- PKB350_PKB258.txt
- PKB350_PKB258_OUTPUT.txt
- PKB350_PKB3.txt
- PKB350_PKB3_OUTPUT.txt
- PKB350_PKB4.txt
- PKB350_PKB4_OUTPUT.txt
- PKB350_PKB44.txt
- PKB350_PKB44_OUTPUT.txt
- PKB350_PKB46.txt
- PKB350_PKB46_OUTPUT.txt
- PKB4_PKB106.txt
- PKB4_PKB106_OUTPUT.txt
- PKB4_PKB258.txt
- PKB4_PKB258_OUTPUT.txt
- PKB44_PKB106.txt
- PKB44_PKB106_OUTPUT.txt
- PKB44_PKB127.txt
- PKB44_PKB127_OUTPUT.txt
- PKB44_PKB258.txt
- PKB44_PKB258_OUTPUT.txt
- PKB44_PKB3.txt
- PKB44_PKB3_OUTPUT.txt
- PKB44_PKB4.txt
- PKB44_PKB4_OUTPUT.txt
- PKB46_PKB106.txt
- PKB46_PKB106_OUTPUT.txt
- PKB46_PKB127.txt
- PKB46_PKB127_OUTPUT.txt
- PKB46_PKB258.txt
- PKB46_PKB258_OUTPUT.txt
- PKB46_PKB3.txt
- PKB46_PKB3_OUTPUT.txt
- PKB46_PKB4.txt
- PKB46_PKB4_OUTPUT.txt
- PKB46_PKB44.txt
- PKB46_PKB44_OUTPUT.txt
