# Supplementary material for: Effective alignment of RNA pseudoknot structures using partition function posterior log-odds scores
Source: BMC Bioinformatics. 2015 Feb 6;16:39. doi: 10.1186/s12859-015-0464-9 (PMC4339682; doi:10.1186/s12859-015-0464-9)
Supplement: Additional file 3: — The 124 pairwise alignments produced by RKalign on Dataset2. [file 12859_2015_464_MOESM3_ESM.zip › PKB144_PKB145_OUTPUT.txt]

RKalign structure alignment

Runtime: 203ms

Alignment:

>PKB144
UUGUGUAUAUGGAUCAU---GCGGAUAAAGUUAUACU----G---GUGCAGUAUAACCCGUUAUACACAU--AAAAU-U---AUGAG
:((((((((::::[[[[---((((:::::((((((((----:---::::)))))))))))))))))))):--:::::-:---]]]]:

>PKB145
UUGU--GU-C--A-GACGCG-U-------GU-A-AGGAGUGGUCAA---CCU-U-AC--G--AC--ACAUUUA-AAUAAUGCGUC-C
:(((--((-:--:-[[[[[[-(-------((-(-(((:::::::::---)))-)-))--)--))--)))::::-:::::]]]]]]-:
