# Supplementary material for: Effective alignment of RNA pseudoknot structures using partition function posterior log-odds scores
Source: BMC Bioinformatics. 2015 Feb 6;16:39. doi: 10.1186/s12859-015-0464-9 (PMC4339682; doi:10.1186/s12859-015-0464-9)
Supplement: Additional file 3: — The 124 pairwise alignments produced by RKalign on Dataset2. [file 12859_2015_464_MOESM3_ESM.zip › PKB2_PKB127_OUTPUT.txt]

RKalign structure alignment

Runtime: 63ms

Alignment:

>PKB2
GGGAAACGGAGUG---C--GCG-GCACCGU-------C-CGC--GGAACAAACGG---AGAAGG------CAGCU
:::::::::::::---[--[[[-[::((((-------]-]]]--]::::::))))---::::::------:::::

>PKB127
GUUAAACUGAGAGCGCCCCACAUCUU----UCCCGGCGAUGUGGG----------GCGU---GCCCGGGACU--U
:::::::::::::(((((((((((::----[[[[[[:))))))))----------))):---::]]]]]]::--:
