# Supplementary material for: Effective alignment of RNA pseudoknot structures using partition function posterior log-odds scores
Source: BMC Bioinformatics. 2015 Feb 6;16:39. doi: 10.1186/s12859-015-0464-9 (PMC4339682; doi:10.1186/s12859-015-0464-9)
Supplement: Additional file 3: — The 124 pairwise alignments produced by RKalign on Dataset2. [file 12859_2015_464_MOESM3_ESM.zip › PKB240_PKB106_OUTPUT.txt]

RKalign structure alignment

Runtime: 47ms

Alignment:

>PKB240
GGGAAAUGG--ACUGA---G---C-GGC--GC-CGACC-G---C---CAAACAACCG-GC--A
:::::::::--:::::---(---(-((:--[[-[[:))-)---)---::::::::]]-]]--:

>PKB106
UUUAAACGGGUA---CGGGGUAGCAGUGAGGCUCG-GCUGAUACCCCU-UG-AAGCGAGCCUU
::::::::::::---:(((((((((((:[[[[[[[-))))))))))):-::-:::]]]]]]]:
