# Supplementary material for: Effective alignment of RNA pseudoknot structures using partition function posterior log-odds scores
Source: BMC Bioinformatics. 2015 Feb 6;16:39. doi: 10.1186/s12859-015-0464-9 (PMC4339682; doi:10.1186/s12859-015-0464-9)
Supplement: Additional file 3: — The 124 pairwise alignments produced by RKalign on Dataset2. [file 12859_2015_464_MOESM3_ESM.zip › PKB3_PKB258_OUTPUT.txt]

RKalign structure alignment

Runtime: 79ms

Alignment:

>PKB3
AAAAAACGGGAAGCAA-GG----GGCUCAAGGG-A-GGCC----CC-AGAAA-CAAACUU-U-CCCGAU
::::::::::::::::-[[----[[[[:::(((-(-]]]]----]]-:::::-:::::::-)-))):::

>PKB258
GGGAAACGGGAA-C--UGGGCUUGGGACAAGAGCCAUCCCAAGUCCAAG--GCC-AA-GUAGGCUCG--
::::::::::::-:--(((((((((((:::[[[[[:)))))))))))::--:::-::-:::]]]]]:--
