# Supplementary material for: Effective alignment of RNA pseudoknot structures using partition function posterior log-odds scores
Source: BMC Bioinformatics. 2015 Feb 6;16:39. doi: 10.1186/s12859-015-0464-9 (PMC4339682; doi:10.1186/s12859-015-0464-9)
Supplement: Additional file 3: — The 124 pairwise alignments produced by RKalign on Dataset2. [file 12859_2015_464_MOESM3_ESM.zip › PKB309_PKB310_OUTPUT.txt]

RKalign structure alignment

Runtime: 2281ms

Alignment:

>PKB309
AAGGAGACACAGUACAUUCUUCUGAUCAU---CUGCAGA--UCAGC-AAUUAGA-AAAGAAAG-------AUCA---GCUACCUCCUU-GG--GACCUGA
UCAUAAC---A-CA-GGA---GC----UACCGAUUUCAAC-UACUCC-GGC-C-UAACUCUCUCC--UAAACAAUGAAAUAUA
::::::::::::::::::::::(((((([---::[:[[[--:::[[-::::[[:-:::[[[[[-------[[[:---[:[[:::::[[-[[--::::)))
)))::::---:-]]-]]:---::----]]]:]]]]]]]]:-::]]::-:]]-:-::::]]]::]:--:]::::::::::::::

>PKB310
C---A--U-U--U---UU---CUGAUUGUCUAC-A-GGUUG---GCUA-UUAGAAA-AGAAAGAUCAGCU---GAGU-------CCUUUGGACC---UGA
UCA-A-CUUCAUCCAGGAGCU-ACUGA---C---UUCAACU-ACUUCG-GCCUA----ACUC-UCUG-AAACGAUG-AAU-UA
:---:--:-:--:---::---:(((((([[:[:-[-[[[[[---[[[:-::[[:[:-:[[[[[:[[[[::---:[[[-------::[[[[[[::---)))
)))-:-:::::]]]]]]:]]]-:]]]]---:---]]]]]:]-:]]::]-]]]:]----]]]:-]:]]-]:::::::-:::-::
