# Supplementary material for: Effective alignment of RNA pseudoknot structures using partition function posterior log-odds scores
Source: BMC Bioinformatics. 2015 Feb 6;16:39. doi: 10.1186/s12859-015-0464-9 (PMC4339682; doi:10.1186/s12859-015-0464-9)
Supplement: Additional file 3: — The 124 pairwise alignments produced by RKalign on Dataset2. [file 12859_2015_464_MOESM3_ESM.zip › PKB309_PKB311_OUTPUT.txt]

RKalign structure alignment

Runtime: 2375ms

Alignment:

>PKB309
--------AAGGAGACACAGUACAUUCUUCUGAUCAUCUG-CAGA--------U-CAGCAAUUAGAAAAGAAAGAUC----AGCUACC-----UCCUUGG
G------ACCUGAUCAUAACA---------CAGGAGCUACC--GAUUUCAACUACUCCGGC-CU-------AACUCUC-UCC--UAAACAAUGAAAUAUA

--------::::::::::::::::::::::(((((([::[-:[[[--------:-::[[::::[[::::[[[[[[[[----:[:[[::-----:::[[[[
:------:::)))))):::::---------]]]]:::]]]:--]]]]]]]]:::]]:::]]-::-------:::]]]:-:]:--:]::::::::::::::


>PKB311
UGAUCAUCU------------------------------GA-AGAUCAGCUAUUG--GA----AGA---GAAAGAUCAGCCAA-GUCCUUUGGAC-----
CUGAUCA----------A-CUUGAUACGAG----A--ACUACUGAUUUCAA---CU---UCU-UUGGCUGAG-CUCUCU-CCGA--AAC----A-AU-GA

(((((([[:------------------------------[[-[[[[[[[[[[::[--[[----[[:---[[[[[[[[[[:::[-[[::[[[[:::-----
:))))))----------:-:::::::]]]]----:--]]]:]]]]]]]]]]---]]---]]]-:]]]]]]]:-:]]]:]-]:]]--:::----:-::-::
