# Supplementary material for: Effective alignment of RNA pseudoknot structures using partition function posterior log-odds scores
Source: BMC Bioinformatics. 2015 Feb 6;16:39. doi: 10.1186/s12859-015-0464-9 (PMC4339682; doi:10.1186/s12859-015-0464-9)
Supplement: Additional file 3: — The 124 pairwise alignments produced by RKalign on Dataset2. [file 12859_2015_464_MOESM3_ESM.zip › PKB309_PKB313_OUTPUT.txt]

RKalign structure alignment

Runtime: 2079ms

Alignment:

>PKB309
AAGGAGACACAGUACAUUCUUCUGAUCAU-CUGCAGAUC-AGCAA---UUAGAAAAGAAAGAUC--AGCUA--CCUCCUUGGGACCUGAUCAUAACA---
--CAGGA--GCUA--CCGAUUUCAACUACUCCG--GC-CUAACUCUCUCCU-AAACAAUGAAAU-AUA
::::::::::::::::::::::(((((([-::[:[[[::-:[[::---::[[::::[[[[[[[[--:[:[[--:::::[[[[::::)))))):::::---
--]]]]:--::]]--]:]]]]]]]]:::]]:::--]]-:::::]]]::]::-]:::::::::::-:::

>PKB313
CU-G---CA-GGU-CA-AC--G-GAUCAUCUU-CAGAUCA-GCUAUUGC---AGAAGAAAGGUCAGC-CAAGC--G-CUCUGGGCCUGAUC-GA-CUGUA
UAUAGGAGC--UUCU--GAUUUCAACCA----GAAGCU--AACUCUCU-CCGAAAC----AA-UGA-G
::-:---::-:::-::-::--:-((((([[::-:[[[::[-[[::[[::---::::[[[[[[[[[[:-:[[[[--:-:[[[[::::)))))-::-:::::
::]]]]:]]--]]]]--]]]]]]]]:::----:]]]]]--:::]]]::-::]]:::----::-:::-:
