# Supplementary material for: Effective alignment of RNA pseudoknot structures using partition function posterior log-odds scores
Source: BMC Bioinformatics. 2015 Feb 6;16:39. doi: 10.1186/s12859-015-0464-9 (PMC4339682; doi:10.1186/s12859-015-0464-9)
Supplement: Additional file 3: — The 124 pairwise alignments produced by RKalign on Dataset2. [file 12859_2015_464_MOESM3_ESM.zip › PKB310_PKB311_OUTPUT.txt]

RKalign structure alignment

Runtime: 2547ms

Alignment:

>PKB310
CAUUUUUCUGAUUGUCU-ACAGGU--UGGCU-AUUAG-AA-AAGAAAG-AUCAG-CUGAGUCCUUUGG---ACCUGAUCAACUUCA--UCCAGGAGCUAC
UGA-CUUCAA-CU-ACUU-CGGCC--U-AACUCU-CUGAAACGAUGAAUUA
::::::::(((((([[:-[:[[[[--[[[[[-:::[[-:[-::[[[[[-:[[[[-:::[[[::[[[[[---[::))))))::::::--]]]]]]:]]]:]
]]]-:]]]]]-:]-:]]:-:]]]]--:-]]]]:]-:]]]::::::::::::

>PKB311
--------UGAUCAUCUG--AAGAUC-AGCUAUU-GGA-AGA-GAAAGA-UCAGCC-AAGUCCU-UUGGAC-C-UGAUCAACUUGAUA-CGA-GAACUAC
UGAU-UUCAAC-UU-CUUU-GGCUGAGC-UCUCUCC-GAAAC-A---AUGA
--------(((((([[:[--[[[[[[-[[[[[::-[[[-[[:-[[[[[[-[[[[::-:[[[::[-[[[:::-:-))))))::::::::-]]]-]:]]]:]
]]]]-]]]]]]-]]-]]:]-]]]]]]::-]]]:]]:-]]:::-:---::::
