# Supplementary material for: Effective alignment of RNA pseudoknot structures using partition function posterior log-odds scores
Source: BMC Bioinformatics. 2015 Feb 6;16:39. doi: 10.1186/s12859-015-0464-9 (PMC4339682; doi:10.1186/s12859-015-0464-9)
Supplement: Additional file 3: — The 124 pairwise alignments produced by RKalign on Dataset2. [file 12859_2015_464_MOESM3_ESM.zip › PKB310_PKB313_OUTPUT.txt]

RKalign structure alignment

Runtime: 2204ms

Alignment:

>PKB310
CA-U-U-UU-UC-UGAUUGUCU-ACAGGU--UGGCUAUU----AGA-AAAGAAAG-AUCAGCUG-AGUCCUUUGG--ACCUGAUC-AACUUCA--UCCAG
GAGCU-ACUGA-CUUCAAC-UACUU--CGGCCU--AACUC-UC-UGAAACGAUGA--AUUA
::-:-:-::-::-(((((([[:-[:[[[[--[[[[[:::----[[:-[::[[[[[-:[[[[:::-[[[::[[[[[--[::)))))-)::::::--]]]]]
]:]]]-:]]]]-:]]]]]:-]:]]:--:]]]]:--]]]]:-]:-]]]::::::::--::::

>PKB313
CUGCAGGUCAACG-GAUCAUCUU-C-AGAUC-AGC--UAUUGC--AG-AAGAAAGG-UCAGC-CAAGCGCUCU-GGG-CCUGAUCG-ACUGUAUA-U-AG
GAGCUU-CUGAU-UUCAACC-A--GAA--GCUAAC-UCUCU-CC-GAAAC-A--AUGA--G
:::::::::::::-((((([[::-:-[[[::-[[[--::[[::--::-::[[[[[[-[[[[:-:[[[[::[[[-[::-::))))):-::::::::-]-]]
]:]]]]-]]]]]-]]]]]::-:--:]]--]]]:::-]]]::-::-]]:::-:--::::--:
