# Supplementary material for: Effective alignment of RNA pseudoknot structures using partition function posterior log-odds scores
Source: BMC Bioinformatics. 2015 Feb 6;16:39. doi: 10.1186/s12859-015-0464-9 (PMC4339682; doi:10.1186/s12859-015-0464-9)
Supplement: Additional file 4: — The 30 multiple alignments produced by RKalign. [file 12859_2015_464_MOESM4_ESM.zip]

Archive with 60 entries (60 files):
- 1BAU_1XP7_2F4X_2NUG.txt
- 1BAU_1XP7_2F4X_2NUG_OUTPUT.txt
- 1E8O_2F4X_1XP7_1BAU_2FCY.txt
- 1E8O_2F4X_1XP7_1BAU_2FCY_OUTPUT.txt
- 1KPD_1RNK_1KAJ.txt
- 1KPD_1RNK_1KAJ_OUTPUT.txt
- 1L2X_1RNK_1E95_2TPK.txt
- 1L2X_1RNK_1E95_2TPK_OUTPUT.txt
- 1L2X_2AP5_437D.txt
- 1L2X_2AP5_437D_OUTPUT.txt
- 1L2X_2TPK_1E95_1RNK_2AP5.txt
- 1L2X_2TPK_1E95_1RNK_2AP5_OUTPUT.txt
- 1VC5_1DRZ_1SJ3_1SJF.txt
- 1VC5_1DRZ_1SJ3_1SJF_OUTPUT.txt
- 1VC5_1DRZ_1SJF.txt
- 1VC5_1DRZ_1SJF_OUTPUT.txt
- 1XP7_2B8S_1BAU.txt
- 1XP7_2B8S_1BAU_OUTPUT.txt
- 1YG4_2AP5_1F27.txt
- 1YG4_2AP5_1F27_OUTPUT.txt
- 2AP5_437D_1F27_1KAJ.txt
- 2AP5_437D_1F27_1KAJ_OUTPUT.txt
- 2D19_1BAU_2OOM_2F4X_1XP7.txt
- 2D19_1BAU_2OOM_2F4X_1XP7_OUTPUT.txt
- 2FCY_2F4X_1E8O.txt
- 2FCY_2F4X_1E8O_OUTPUT.txt
- 2G1W_1L2X_437D.txt
- 2G1W_1L2X_437D_OUTPUT.txt
- 2OOM_2B8S_1Y3O_2FD0_2F4X.txt
- 2OOM_2B8S_1Y3O_2FD0_2F4X_OUTPUT.txt
- 437D_1F27_1KAJ_1KPD_1RNK.txt
- 437D_1F27_1KAJ_1KPD_1RNK_OUTPUT.txt
- PKB123_PKB126_PKB158.txt
- PKB123_PKB126_PKB158_OUTPUT.txt
- PKB123_PKB126_PKB158_PKB124.txt
- PKB123_PKB126_PKB158_PKB124_OUTPUT.txt
- PKB126_PKB158_PKB124_PKB122_PKB121.txt
- PKB126_PKB158_PKB124_PKB122_PKB121_OUTPUT.txt
- PKB128_PKB258_PKB4_PKB44.txt
- PKB128_PKB258_PKB4_PKB44_OUTPUT.txt
- PKB131_PKB133_PKB132.txt
- PKB131_PKB133_PKB132_OUTPUT.txt
- PKB158_PKB124_PKB122_PKB161.txt
- PKB158_PKB124_PKB122_PKB161_OUTPUT.txt
- PKB159_PKB121_PKB125.txt
- PKB159_PKB121_PKB125_OUTPUT.txt
- PKB159_PKB121_PKB125_PKB123_PKB158.txt
- PKB159_PKB121_PKB125_PKB123_PKB158_OUTPUT.txt
- PKB162_PKB124_PKB125_PKB122_PKB160.txt
- PKB162_PKB124_PKB125_PKB122_PKB160_OUTPUT.txt
- PKB346_PKB347_PKB350_PKB348_PKB254.txt
- PKB346_PKB347_PKB350_PKB348_PKB254_OUTPUT.txt
- PKB3_PKB106_PKB128_PKB258.txt
- PKB3_PKB106_PKB128_PKB258_OUTPUT.txt
- PKB44_PKB46_PKB240_PKB126.txt
- PKB44_PKB46_PKB240_PKB126_OUTPUT.txt
- PKB44_PKB46_PKB240_PKB160_PKB4.txt
- PKB44_PKB46_PKB240_PKB160_PKB4_OUTPUT.txt
- PKB46_PKB240_PKB160_PKB162.txt
- PKB46_PKB240_PKB160_PKB162_OUTPUT.txt
