# Supplementary material for: Effective alignment of RNA pseudoknot structures using partition function posterior log-odds scores
Source: BMC Bioinformatics. 2015 Feb 6;16:39. doi: 10.1186/s12859-015-0464-9 (PMC4339682; doi:10.1186/s12859-015-0464-9)
Supplement: Additional file 4: — The 30 multiple alignments produced by RKalign. [file 12859_2015_464_MOESM4_ESM.zip › 1BAU_1XP7_2F4X_2NUG_OUTPUT.txt]

RKalign structure alignment

Runtime: 478ms

>1BAU
-GGCAAUG---AAGCG-CG---CA--CGUUGCC--G-GC-AAUGA--AGCGC-GCACGUU-GC-C--
-(((((((---.[[..-[[---[[--)))))))--(-((-((((.--]]]].-.]]))))-))-)--

>1XP7
-CUUGCUG---A---AGUG---CACACAGCAAG--C-UU-GCUGAAGUGCA-CA--CAGC-AA-G--
-(((((((---.---.[[[---[[[.)))))))--(-((-((((..]]]]]-].--))))-))-)--

>2F4X
GGUUGCUG---A---AGCG---CGCACGGCAACG-G-UU-GCUGAAGCGCG-CA--CGGC-AA-C--
.(((((((---.---.[[[---[[[.))))))).-(-((-((((..]]]]]-].--))))-))-)--

>2NUG
-AAG-GUCAUU------CGAGU----GGC-CUUGCAAGGUCAUU-----CG-----AGUGGCCUUGC
-(((-((((((------[[)))----)))-)))..(((((((((-----]]-----)))))))))..
