# Supplementary material for: Effective alignment of RNA pseudoknot structures using partition function posterior log-odds scores
Source: BMC Bioinformatics. 2015 Feb 6;16:39. doi: 10.1186/s12859-015-0464-9 (PMC4339682; doi:10.1186/s12859-015-0464-9)
Supplement: Additional file 4: — The 30 multiple alignments produced by RKalign. [file 12859_2015_464_MOESM4_ESM.zip › 1E8O_2F4X_1XP7_1BAU_2FCY_OUTPUT.txt]

RKalign structure alignment

Runtime: 919ms

>1E8O
-gGGCCGGGC-GCGGU---G--GCG---CGC-GCCUGUAGU-C-C-CA---GCUA--CUC--G-G-G-AGGCUC
-(((((((((-((((.---.--[[)---)))-))))....(-(-(-(.---]]..--...--)-)-)-))))))

>2F4X
G------GUUGCUG-A---AGCGC-GCACGGCAAC-G---GUUGCUGAAGCGC--GC--A--CGGCAAC-----
.------(((((((-.---.[[[[-[[.)))))))-.---(((((((..]]]]--]]--.--)))))))-----

>1XP7
-------CUUGCUG-A---AGUGC-ACACAGCAAG-----CUUGCUGAAGUGC--AC--A--CAGCAAG-----
-------(((((((-.---.[[[[-[[.)))))))-----(((((((..]]]]--]]--.--)))))))-----

>1BAU
-------GGCAAUG-AAGCG-CGC-A--CGUUGCC-----GGCAAUGA--AGC--G-C-GCACGUUGCC-----
-------(((((((-.[[..-[[[-[--)))))))-----(((((((.--]]]--]-.-.]])))))))-----

>2FCY
-------CUuGCUG-A---AGUGC-ACACAGCAAG-----CUuGCUGAAGUGC--AC--A--CAGCAAG-----
-------(((((((-.---.[[[[-[[.)))))))-----(((((((..]]]]--]]--.--)))))))-----
