# Supplementary material for: Effective alignment of RNA pseudoknot structures using partition function posterior log-odds scores
Source: BMC Bioinformatics. 2015 Feb 6;16:39. doi: 10.1186/s12859-015-0464-9 (PMC4339682; doi:10.1186/s12859-015-0464-9)
Supplement: Additional file 4: — The 30 multiple alignments produced by RKalign. [file 12859_2015_464_MOESM4_ESM.zip › 1KPD_1RNK_1KAJ_OUTPUT.txt]

RKalign structure alignment

Runtime: 148ms

>1KPD
GGCGC-AG-UGGGCUA-GCGCCACUCA-AAGGCCC-G
[[[[[-..-.(((((.-]]]]].....-..)))))-.

>1RNK
GGCGC-AGU-GGGCUA-GCGCCACUCAAAAGGCCCAU
[[[[[-..(-(((((.-]]]]]........)))))).

>1KAJ
GGCGCAGU--GGGC-UAGCGCCACUCAAAA-GCCC-G
((((((..--[[[[-.))))))........-]]]]-.
