# Supplementary material for: Effective alignment of RNA pseudoknot structures using partition function posterior log-odds scores
Source: BMC Bioinformatics. 2015 Feb 6;16:39. doi: 10.1186/s12859-015-0464-9 (PMC4339682; doi:10.1186/s12859-015-0464-9)
Supplement: Additional file 4: — The 30 multiple alignments produced by RKalign. [file 12859_2015_464_MOESM4_ESM.zip › 1L2X_1RNK_1E95_2TPK_OUTPUT.txt]

RKalign structure alignment

Runtime: 240ms

>1L2X
gGC-GCG-GCAC----C-GUC-CGC-G-GAAC-A-AAC-G-----G-
..(-(((-(..[----[-[.)-)))-)-....-.-..]-]-----]-

>1RNK
--G-GCG-CAGUGGG-C-UAG-CGC-C-ACUCAA-AAG-G-CCC-AU
--[-[[[-[..((((-(-(.]-]]]-]-......-..)-)-)))-).

>1E95
--GCG-GCCA--GCUCC-A-GGC-CGCCAAACAAUA-U-GGAGCA-C
--[[[-[[[.--(((((-(-]]]-]]].........-)-))))).-.

>2TPK
GC-UG-ACCA--GCUAUGA-GGU-CA-UA--CAUCG-UCAUAGCA-C
..-[[-[[[.--(((((((-]]]-]]-..--.....-))))))).-.
