# Supplementary material for: Effective alignment of RNA pseudoknot structures using partition function posterior log-odds scores
Source: BMC Bioinformatics. 2015 Feb 6;16:39. doi: 10.1186/s12859-015-0464-9 (PMC4339682; doi:10.1186/s12859-015-0464-9)
Supplement: Additional file 4: — The 30 multiple alignments produced by RKalign. [file 12859_2015_464_MOESM4_ESM.zip › 1L2X_2TPK_1E95_1RNK_2AP5.txt]

>1L2X
gGCGCGGCACCGUCCGCGGAACAAACGG
..(((((..[[[.))))).......]]]

>2TPK
GCUGACCAGCUAUGAGGUCAUACAUCGUCAUAGCAC
..[[[[[.(((((((]]]]].......)))))))..

>1E95
GCGGCCAGCUCCAGGCCGCCAAACAAUAUGGAGCAC
[[[[[[.((((((]]]]]].........))))))..

>1RNK
GGCGCAGUGGGCUAGCGCCACUCAAAAGGCCCAU
[[[[[..((((((.]]]]]........)))))).

>2AP5
AGUGGcGCCGACCACUUAAAAACAACGG
(((((..[[[.))))).........]]]
