# Supplementary material for: Effective alignment of RNA pseudoknot structures using partition function posterior log-odds scores
Source: BMC Bioinformatics. 2015 Feb 6;16:39. doi: 10.1186/s12859-015-0464-9 (PMC4339682; doi:10.1186/s12859-015-0464-9)
Supplement: Additional file 4: — The 30 multiple alignments produced by RKalign. [file 12859_2015_464_MOESM4_ESM.zip › 1L2X_2TPK_1E95_1RNK_2AP5_OUTPUT.txt]

RKalign structure alignment

Runtime: 360ms

>1L2X
gGC-G-CGGCA--C-C--GUCCG-C-GGA---ACA-AAC--G-G----
..(-(-(((..--[-[--[.)))-)-)..---...-..]--]-]----

>2TPK
GC-UG-ACCA--GCUAUGA-GGU-CA-UA--CA-UCG-UCAUAGCA-C
..-[[-[[[.--(((((((-]]]-]]-..--..-...-))))))).-.

>1E95
--GCG-GCCA--GCUCC-A-GGC-CGCCAAACA-AUA-U-GGAGCA-C
--[[[-[[[.--(((((-(-]]]-]]]......-...-)-))))).-.

>1RNK
--G-GCG-CAGUGGGC--UAG-CGC-C-ACUCA-A-AAG--GCCC-AU
--[-[[[-[..(((((--(.]-]]]-]-.....-.-..)--))))-).

>2AP5
--A-G-UGGcG--C-C--GACCA-C-UUA-A-AAACAAC--G-G----
--(-(-(((..--[-[--[.)))-)-)..-.-......]--]-]----
