# Supplementary material for: Effective alignment of RNA pseudoknot structures using partition function posterior log-odds scores
Source: BMC Bioinformatics. 2015 Feb 6;16:39. doi: 10.1186/s12859-015-0464-9 (PMC4339682; doi:10.1186/s12859-015-0464-9)
Supplement: Additional file 4: — The 30 multiple alignments produced by RKalign. [file 12859_2015_464_MOESM4_ESM.zip › 1VC5_1DRZ_1SJ3_1SJF_OUTPUT.txt]

RKalign structure alignment

Runtime: 2384ms

>1VC5
--GGCCGGCAUGG-UCCCAGCCUCCUC--UGGCGCCGGCUGGGCAACACCAUUGCACUCCGGUGGCGAAUGGGAC-
--(((((((....-[[[[[(((.{{..--.))))))))))}}...(((((..........)))))....]]]]].-

>1DRZ
--GGCCGGC-AUGGUCCCAGCCUCCUCGCUGGCGCCGGCUGGGCAACACCAUUGCACUCCGGUGGCGAAUGGGA-C
--(((((((-...[[[[[[(((.{{.....))))))))))}}...(((((..........)))))....]]]]]-]

>1SJ3
-UGGCCGGC-AUGGUCCCAGCCUCCUCGCUGGCGCCGGCUGGGCAACACCAUUGCACUCCGGUGGUGAAUGGGA-C
-.(((((((-...[[[[[[(((.{{.....))))))))))}}...(((((..........)))))....]]]]]-]

>1SJF
AUGGCCGGC-AUGGUCCCAGCCUCCUCGCUGGCGCCGGCUGGGCAACACCAUUGCACUCCGGUGGUGAAUGGGA-C
..(((((((-...[[[[[[(((.{{.....))))))))))}}...(((((..........)))))....]]]]]-]
