# Supplementary material for: Effective alignment of RNA pseudoknot structures using partition function posterior log-odds scores
Source: BMC Bioinformatics. 2015 Feb 6;16:39. doi: 10.1186/s12859-015-0464-9 (PMC4339682; doi:10.1186/s12859-015-0464-9)
Supplement: Additional file 4: — The 30 multiple alignments produced by RKalign. [file 12859_2015_464_MOESM4_ESM.zip › 1XP7_2B8S_1BAU_OUTPUT.txt]

RKalign structure alignment

Runtime: 307ms

>1XP7
CUUGCUGA---AGUGCACACAGCAAGCUUGCUGAAGUGCAC-A--CAGCAAG
(((((((.---.[[[[[[.)))))))(((((((..]]]]]]-.--)))))))

>2B8S
CUUGCUGA---GGUGCACACAGCAAGCUUGCUGAGGUGCAC-A--CAGCAAG
(((((((.---.[[[[[[.)))))))(((((((..]]]]]]-.--)))))))

>1BAU
GGCAAUGAAGCG-CGCA--CGUUGCCGGCAAUGA--AGCG-CGCACGUUGCC
(((((((.[[..-[[[[--)))))))(((((((.--]]]]-..]])))))))
