# Supplementary material for: Effective alignment of RNA pseudoknot structures using partition function posterior log-odds scores
Source: BMC Bioinformatics. 2015 Feb 6;16:39. doi: 10.1186/s12859-015-0464-9 (PMC4339682; doi:10.1186/s12859-015-0464-9)
Supplement: Additional file 4: — The 30 multiple alignments produced by RKalign. [file 12859_2015_464_MOESM4_ESM.zip › 1YG4_2AP5_1F27_OUTPUT.txt]

RKalign structure alignment

Runtime: 94ms

>1YG4
AGUGGcGC-CGA--CCACUUAAAAACAC--CG-G
(((((..[-[[.--))))).........--]]-]

>2AP5
AGUGGcGC-CGA--CCACUUAAAAACAA--CG-G
(((((..[-[[.--))))).........--]]-]

>1F27
ACCGUCAGAGG-ACACGGUUA-A-A-AAGUCCUC
[[[[[..((((-((]]]]]..-.-.-..))))))
