# Supplementary material for: Effective alignment of RNA pseudoknot structures using partition function posterior log-odds scores
Source: BMC Bioinformatics. 2015 Feb 6;16:39. doi: 10.1186/s12859-015-0464-9 (PMC4339682; doi:10.1186/s12859-015-0464-9)
Supplement: Additional file 4: — The 30 multiple alignments produced by RKalign. [file 12859_2015_464_MOESM4_ESM.zip › 2AP5_437D_1F27_1KAJ_OUTPUT.txt]

RKalign structure alignment

Runtime: 194ms

>2AP5
--AGUGG-cGC-CG--A-CCACUU-AAAAACAA--CG-G-
--(((((-..[-[[--.-))))).-........--]]-]-

>437D
gGCGCGG-CAC-CG--U-CCGCGG-A-ACA-AA--CG-G-
..(((((-..[-[[--.-))))).-.-...-..--]]-]-

>1F27
--ACCGU-CAGAGGAC--ACGGUU-A-A-A-AAGUCCUC-
--[[[[[-..((((((--]]]]].-.-.-.-..))))))-

>1KAJ
--GGCGCAGUG-GG-CUAGCGCCACUCA-A-AAG-CC-CG
--((((((..[-[[-[.)))))).....-.-..]-]]-].
