# Supplementary material for: Effective alignment of RNA pseudoknot structures using partition function posterior log-odds scores
Source: BMC Bioinformatics. 2015 Feb 6;16:39. doi: 10.1186/s12859-015-0464-9 (PMC4339682; doi:10.1186/s12859-015-0464-9)
Supplement: Additional file 4: — The 30 multiple alignments produced by RKalign. [file 12859_2015_464_MOESM4_ESM.zip › 2D19_1BAU_2OOM_2F4X_1XP7_OUTPUT.txt]

RKalign structure alignment

Runtime: 635ms

>2D19
----GCUGA---AGUGCACACGGC-------GCUG-AAGUGCAC-A---CGGC---
----((((.---.[[[[[[.))))-------((((-..]]]]]]-.---))))---

>1BAU
-GGCAAUGAAGCG-CGCA--CGUUGCC-GGCAAUG-A--AGCG-CGC-ACGUUGCC
-(((((((.[[..-[[[[--)))))))-(((((((-.--]]]]-..]-])))))))

>2OOM
-GG-AGC---C---UGGG-A-GCU-CC---CA-CGGU--CCca---GA-CG-UG--
-((-(((---[---[[[[-.-)))-))---((-(((.--]]]]---])-))-))--

>2F4X
GGUUGCUGA---AGCGCGCACGGCAACGGUUGCUG-AAGCGCGC-A---CGGCAAC
.(((((((.---.[[[[[[.))))))).(((((((-..]]]]]]-.---)))))))

>1XP7
-CUUGCUGA---AGUGCACACAGCAAG-CUUGCUG-AAGUGCAC-A---CAGCAAG
-(((((((.---.[[[[[[.)))))))-(((((((-..]]]]]]-.---)))))))
