# Supplementary material for: Effective alignment of RNA pseudoknot structures using partition function posterior log-odds scores
Source: BMC Bioinformatics. 2015 Feb 6;16:39. doi: 10.1186/s12859-015-0464-9 (PMC4339682; doi:10.1186/s12859-015-0464-9)
Supplement: Additional file 4: — The 30 multiple alignments produced by RKalign. [file 12859_2015_464_MOESM4_ESM.zip › 2FCY_2F4X_1E8O_OUTPUT.txt]

RKalign structure alignment

Runtime: 331ms

>2FCY
------CUuGCUG---AAGUGCACA---CAGCAAG-C---UuGCUGAAGUGCAC----ACAGCAAG-----
------(((((((---..[[[[[[.---)))))))-(---((((((..]]]]]]----.)))))))-----

>2F4X
G-----GUUGCUG---AAGCGCGCA---CGGCAACGG---UUGCUGAAGCGCGC----ACGGCAAC-----
.-----(((((((---..[[[[[[.---))))))).(---((((((..]]]]]]----.)))))))-----

>1E8O
-gGGCCGG-GC-GCGGUG--G--C-GCGC-GC-CUG-UAGUC-C-CA-G--C--UACUCG-G-GA-GGCUC
-(((((((-((-((((..--[--[-))))-))-)).-...((-(-(.-]--]--.....)-)-))-)))))
