# Supplementary material for: Effective alignment of RNA pseudoknot structures using partition function posterior log-odds scores
Source: BMC Bioinformatics. 2015 Feb 6;16:39. doi: 10.1186/s12859-015-0464-9 (PMC4339682; doi:10.1186/s12859-015-0464-9)
Supplement: Additional file 4: — The 30 multiple alignments produced by RKalign. [file 12859_2015_464_MOESM4_ESM.zip › 2OOM_2B8S_1Y3O_2FD0_2F4X_OUTPUT.txt]

RKalign structure alignment

Runtime: 662ms

>2OOM
-GGAGC----CUG-GGA--GCUCC-C--AC-G-GUCC-caG-AC-GU--G
-(((((----[[[-[[.--)))))-(--((-(-(.]]-]]]-))-))--)

>2B8S
-CUUGCUGAGGUGCACACAGCAAG-CUUGCUGA-GGUGCACA-CAGCAAG
-(((((((..[[[[[[.)))))))-(((((((.-.]]]]]].-)))))))

>1Y3O
-CUuGCUGAAGUGCACACAGCAAG-CUuGCUGA-AGUGCACA-CAGCAAG
-(((((((..[[[[[[.)))))))-(((((((.-.]]]]]].-)))))))

>2FD0
-CUuGCUGAAGUGCACACAGCAAG-CUuGCUGA-AGUGCACA-CAGCAAG
-(((((((..[[[[[[.)))))))-(((((((.-.]]]]]].-)))))))

>2F4X
GGUUGCUGAAGCGCGCACGGCAACGGUUGCUGA-AGCGCGCA-CGGCAAC
.(((((((..[[[[[[.))))))).(((((((.-.]]]]]].-)))))))
