# Supplementary material for: Effective alignment of RNA pseudoknot structures using partition function posterior log-odds scores
Source: BMC Bioinformatics. 2015 Feb 6;16:39. doi: 10.1186/s12859-015-0464-9 (PMC4339682; doi:10.1186/s12859-015-0464-9)
Supplement: Additional file 4: — The 30 multiple alignments produced by RKalign. [file 12859_2015_464_MOESM4_ESM.zip › 437D_1F27_1KAJ_1KPD_1RNK_OUTPUT.txt]

RKalign structure alignment

Runtime: 334ms

>437D
gGCGCGG-CA--C-CG--U---CCGCGGAACA-AA----CG-G--
..(((((-..--[-[[--.---))))).....-..----]]-]--

>1F27
--ACCGU-CA--GAGG----ACACGGUUAA-A-AA--GUCCUC--
--[[[[[-..--((((----((]]]]]...-.-..--))))))--

>1KAJ
--GGCGCAGU--G-GGC-UA--GCGCCACUCAAAA-G--CC-C-G
--((((((..--[-[[[-.)--)))))........-]--]]-]-.

>1KPD
--GGCGC-AG-UG-GGCUA---GCGCCACUCA-AAGG--CC-C-G
--[[[[[-..-.(-((((.---]]]]].....-..))--))-)-.

>1RNK
--GGCGC-AGU-G-GGCUA---GCGCCACUCAAAAGG--CC-CAU
--[[[[[-..(-(-((((.---]]]]]........))--))-)).
