# Supplementary material for: Effective alignment of RNA pseudoknot structures using partition function posterior log-odds scores
Source: BMC Bioinformatics. 2015 Feb 6;16:39. doi: 10.1186/s12859-015-0464-9 (PMC4339682; doi:10.1186/s12859-015-0464-9)
Supplement: Additional file 4: — The 30 multiple alignments produced by RKalign. [file 12859_2015_464_MOESM4_ESM.zip › PKB123_PKB126_PKB158_OUTPUT.txt]

RKalign structure alignment

Runtime: 83ms

>PKB123
G-AC-GU-U-GG-CCUCGAC-GUG--UCGAGGUG
:-((-((-:-:[-[[[[[))-)):--:]]]]]]:

>PKB126
GAAC-G--A-GG-CCCCG-C-GUGAAUUGGGGUG
::((-(--:-:[-[[[[[-)-))::::]]]]]]:

>PKB158
C-UUUA-AGGG-ACCUUG-UGAA-AUUCAAGG-G
:-((((-::::-:[[[[[-))))-:::]]]]]-:
