# Supplementary material for: Effective alignment of RNA pseudoknot structures using partition function posterior log-odds scores
Source: BMC Bioinformatics. 2015 Feb 6;16:39. doi: 10.1186/s12859-015-0464-9 (PMC4339682; doi:10.1186/s12859-015-0464-9)
Supplement: Additional file 4: — The 30 multiple alignments produced by RKalign. [file 12859_2015_464_MOESM4_ESM.zip › PKB123_PKB126_PKB158_PKB124_OUTPUT.txt]

RKalign structure alignment

Runtime: 157ms

>PKB123
G-AC-GUU--G-G-CCUCGAC-GUG----UCGAGG-UG
:-((-((:--:-[-[[[[[))-)):----:]]]]]-]:

>PKB126
GAAC-G-A--G-G-CCCCG-C-GUGAA--UUGGGG-UG
::((-(-:--:-[-[[[[[-)-)):::--:]]]]]-]:

>PKB158
C-UUUA-AGGGA--CCUUG-UGAAA-U--UCAAGG--G
:-((((-:::::--[[[[[-)))):-:--:]]]]]--:

>PKB124
C-AG-U-A----GUCCUGA-A-CUAGUAAAUCAGGACC
:-((-(-:----[[[[[[[-)-))::::::]]]]]]]:
