# Supplementary material for: Effective alignment of RNA pseudoknot structures using partition function posterior log-odds scores
Source: BMC Bioinformatics. 2015 Feb 6;16:39. doi: 10.1186/s12859-015-0464-9 (PMC4339682; doi:10.1186/s12859-015-0464-9)
Supplement: Additional file 4: — The 30 multiple alignments produced by RKalign. [file 12859_2015_464_MOESM4_ESM.zip › PKB126_PKB158_PKB124_PKB122_PKB121.txt]

>PKB126
GAACGAGGCCCCGCGUGAAUUGGGGUG
::(((::[[[[[[)))::::]]]]]]:

>PKB158
CUUUAAGGGACCUUGUGAAAUUCAAGGG
:((((:::::[[[[[)))):::]]]]]:

>PKB124
CAGUAGUCCUGAACUAGUAAAUCAGGACC
:(((:[[[[[[[)))::::::]]]]]]]:

>PKB122
UACUACUUGCUCAUUUGUAGUCUAAAUGAGA
:(((((:::[[[[[[[)))))::]]]]]]]:

>PKB121
AAGCAGUCCCAGCUCUGCAUUGGGAA
:(((::[[[[[)))::::::]]]]]:
