# Supplementary material for: Effective alignment of RNA pseudoknot structures using partition function posterior log-odds scores
Source: BMC Bioinformatics. 2015 Feb 6;16:39. doi: 10.1186/s12859-015-0464-9 (PMC4339682; doi:10.1186/s12859-015-0464-9)
Supplement: Additional file 4: — The 30 multiple alignments produced by RKalign. [file 12859_2015_464_MOESM4_ESM.zip › PKB126_PKB158_PKB124_PKB122_PKB121_OUTPUT.txt]

RKalign structure alignment

Runtime: 241ms

>PKB126
GAAC-G-A---GG-C-C-C-CG-C-GUG--A-AUUG-G-G-GU-G
::((-(-:---:[-[-[-[-[[-)-)):--:-::]]-]-]-]]-:

>PKB158
-CUUUA-A-GGG-AC-C-U-UG-UGAAA----UUCA-A-G-G--G
-:((((-:-:::-:[-[-[-[[-)))):----::]]-]-]-]--:

>PKB124
-CAG-U-AG---U-C-C-UGA--A-CUA-GUAAA-UCA-G-GACC
-:((-(-:[---[-[-[-[[[--)-)):-:::::-]]]-]-]]]:

>PKB122
-UACUACU--UG--CUCAU-UUGUAGUC-----UAA-AUGAG--A
-:(((((:--::--[[[[[-[[))))):-----:]]-]]]]]--:

>PKB121
-AAG-C-A---GU-C-C-C-A--G-CUCUGC-AU-U-G-G-GA-A
-:((-(-:---:[-[-[-[-[--)-))::::-::-]-]-]-]]-:
