# Supplementary material for: Effective alignment of RNA pseudoknot structures using partition function posterior log-odds scores
Source: BMC Bioinformatics. 2015 Feb 6;16:39. doi: 10.1186/s12859-015-0464-9 (PMC4339682; doi:10.1186/s12859-015-0464-9)
Supplement: Additional file 4: — The 30 multiple alignments produced by RKalign. [file 12859_2015_464_MOESM4_ESM.zip › PKB128_PKB258_PKB4_PKB44.txt]

>PKB128
UUUAAACUGUUGAGAGGUGCCUGGAGCGCCUGCAGGCAUCUCUGUUUAUAAUGCAGGCA
::::::::::::(((((((((((::::[[[[[)))))))))))::::::::::]]]]]:

>PKB258
GGGAAACGGGAACUGGGCUUGGGACAAGAGCCAUCCCAAGUCCAAGGCCAAGUAGGCUCG
:::::::::::::(((((((((((:::[[[[[:)))))))))))::::::::::]]]]]:

>PKB4
GGGAAACUGGAAGGCGGGGCGAGCUGCAGCCCCAGUGAAUCAAAUGCAGC
:::::::::::::::[[[[[::((((((]]]]]:::::::::::))))))

>PKB44
GGGAAACGGGCAGGCGGCGGCGACCGCCGAAACAACCGC
::::::::::::(((((::[[[:)))))::::::::]]]
