# Supplementary material for: Effective alignment of RNA pseudoknot structures using partition function posterior log-odds scores
Source: BMC Bioinformatics. 2015 Feb 6;16:39. doi: 10.1186/s12859-015-0464-9 (PMC4339682; doi:10.1186/s12859-015-0464-9)
Supplement: Additional file 4: — The 30 multiple alignments produced by RKalign. [file 12859_2015_464_MOESM4_ESM.zip › PKB128_PKB258_PKB4_PKB44_OUTPUT.txt]

RKalign structure alignment

Runtime: 735ms

>PKB128
UUUAAAC-UG-UU--GAGAGGU--GCCUGGAGCGCC-UG-CAGGC--AUCUCUGU-UU-AUAAUG-CA-GGCA
:::::::-::-::--:((((((--(((((::::[[[-[[-)))))--))))))::-::-::::::-]]-]]]:

>PKB258
GGGAAAC-GGGAA--CUG-GGCUUGGG-A-CAAG-AGCCAU-CCCAAGUC-CAAG-GCCA-AGUA-GGCU-CG
:::::::-:::::--:((-((((((((-(-:::[-[[[[:)-))))))))-))::-::::-::::-]]]]-]:

>PKB4
GGGAAACUG-GAAGGC-G------GGG-C--GAGCUGCA-G-CCC------C-AGUG-AA-UCAAAUGCAGC-
:::::::::-::::::-[------[[[-[--::((((((-]-]]]------]-::::-::-:::::))))))-

>PKB44
GGGAAAC-G-GGC--A-G------GCG-G--CG---GCGAC-CGC------C-GA---AA--CAACCGC----
:::::::-:-:::--:-(------(((-(--::---[[[:)-)))------)-::---::--::::]]]----
