# Supplementary material for: Effective alignment of RNA pseudoknot structures using partition function posterior log-odds scores
Source: BMC Bioinformatics. 2015 Feb 6;16:39. doi: 10.1186/s12859-015-0464-9 (PMC4339682; doi:10.1186/s12859-015-0464-9)
Supplement: Additional file 4: — The 30 multiple alignments produced by RKalign. [file 12859_2015_464_MOESM4_ESM.zip › PKB158_PKB124_PKB122_PKB161_OUTPUT.txt]

RKalign structure alignment

Runtime: 161ms

>PKB158
CUUUA-AGGGAC-C-UU-G-UGAAA-U-U-C-AA-G-GG
:((((-:::::[-[-[[-[-)))):-:-:-]-]]-]-]:

>PKB124
CAG-U-A----GUC-CUGA-A-CUAGUAAAUCAG-GACC
:((-(-:----[[[-[[[[-)-))::::::]]]]-]]]:

>PKB122
UACUACU-UG-CUCAUU-UGUAGUC---U-A-AAUGAGA
:(((((:-::-[[[[[[-[))))):---:-]-]]]]]]:

>PKB161
AGG-U-G----GAU-GU-U-A-CCA-U-A-A-AC-AUUA
:((-(-:----[[[-[[-[-)-)):-:-:-]-]]-]]]:
