# Supplementary material for: Effective alignment of RNA pseudoknot structures using partition function posterior log-odds scores
Source: BMC Bioinformatics. 2015 Feb 6;16:39. doi: 10.1186/s12859-015-0464-9 (PMC4339682; doi:10.1186/s12859-015-0464-9)
Supplement: Additional file 4: — The 30 multiple alignments produced by RKalign. [file 12859_2015_464_MOESM4_ESM.zip › PKB159_PKB121_PKB125_OUTPUT.txt]

RKalign structure alignment

Runtime: 80ms

>PKB159
GGGC-GGG-UG-UCGCCA-GAAAU-CA-CCG
:(((-:[[-[[-[:))):-:::]:-]]-]]:

>PKB121
AAGCAGUC-CCA--GCUCUGCA-UUGG-GAA
:(((::[[-[[[--))):::::-:]]]-]]:

>PKB125
CCAUUCCCACUA--GUGU---A-UUAGUGGA
:(((::[[[[[[--))):---:-:]]]]]]:
