# Supplementary material for: Effective alignment of RNA pseudoknot structures using partition function posterior log-odds scores
Source: BMC Bioinformatics. 2015 Feb 6;16:39. doi: 10.1186/s12859-015-0464-9 (PMC4339682; doi:10.1186/s12859-015-0464-9)
Supplement: Additional file 4: — The 30 multiple alignments produced by RKalign. [file 12859_2015_464_MOESM4_ESM.zip › PKB159_PKB121_PKB125_PKB123_PKB158_OUTPUT.txt]

RKalign structure alignment

Runtime: 210ms

>PKB159
GG-GC-----GGG-U-G-UC-GC-C-A-GAAAU-C-A-CCG
:(-((-----:[[-[-[-[:-))-)-:-:::]:-]-]-]]:

>PKB121
AA-GC-A---GUC-C-CA---GC-U-CUGCA-UUG-G-GAA
:(-((-:---:[[-[-[[---))-)-:::::-:]]-]-]]:

>PKB125
CC-AU-U---CCCAC-UA---GU-GUA-----UUA-GUGGA
:(-((-:---:[[[[-[[---))-)::-----:]]-]]]]:

>PKB123
GACGU-U---GGC-CUCG---ACGU---GU---CGAG-GUG
:((((-:---:[[-[[[[---))))---::---]]]]-]]:

>PKB158
CU-UUAAGGGACC-U-UG--UGA-A-A--U--UCA-A-GGG
:(-(((:::::[[-[-[[--)))-)-:--:--:]]-]-]]:
