# Supplementary material for: Effective alignment of RNA pseudoknot structures using partition function posterior log-odds scores
Source: BMC Bioinformatics. 2015 Feb 6;16:39. doi: 10.1186/s12859-015-0464-9 (PMC4339682; doi:10.1186/s12859-015-0464-9)
Supplement: Additional file 4: — The 30 multiple alignments produced by RKalign. [file 12859_2015_464_MOESM4_ESM.zip › PKB162_PKB124_PKB125_PKB122_PKB160_OUTPUT.txt]

RKalign structure alignment

Runtime: 300ms

>PKB162
U-A-AUGUC--G---CAGG-UGGCAU-U-UUAAAAUAAGA-CCUG--A
:-(-(((((--:---[[[[-[)))))-)-::::::::::]-]]]]--:

>PKB124
C-A-GU-----AG--UCCUGA---AC-U-A-GU-A-AA-UCAGGA-CC
:-(-((-----:[--[[[[[[---))-)-:-::-:-::-]]]]]]-]:

>PKB125
C-C-AU---U-CC--CACU-A---GU-G-U----A-U--U-AGUG-GA
:-(-((---:-:[--[[[[-[---))-)-:----:-:--]-]]]]-]:

>PKB122
UACUAC---UUGCU-CAUU-U---GUAGUC------U--A-AAUGAGA
:(((((---:::[[-[[[[-[---))))):------:--]-]]]]]]:

>PKB160
C-G-AUA-CU-A--CUAGU-UG-UAU-C-A-AA-ACAA-A-ACUA--A
:-(-(((-(:-:--:[[[[-[)-)))-)-:-::-::::-]-]]]]--:
