# Supplementary material for: Effective alignment of RNA pseudoknot structures using partition function posterior log-odds scores
Source: BMC Bioinformatics. 2015 Feb 6;16:39. doi: 10.1186/s12859-015-0464-9 (PMC4339682; doi:10.1186/s12859-015-0464-9)
Supplement: Additional file 4: — The 30 multiple alignments produced by RKalign. [file 12859_2015_464_MOESM4_ESM.zip › PKB346_PKB347_PKB350_PKB348_PKB254.txt]

>PKB346
UCCUUUUCAGCUGGGCCUUCUGGUCGUGUUCUUGGCCACCCAGGAGGUCCUUCGCAAGAGGUGGACAGCCAAGAU
::::::::::::(((((((((((::::::[[[[[[[:::))))))))))):((::::))::::::::]]]]]]]:

>PKB347
CCCUUUUCAGUUGGGCCUUCUGGUCGUGUUCUUGGCCACCCAGGAGGUCCUUCGCAAGAGGUGGACAGCCAAGAU
::::::::::::(((((((((((::::::[[[[[[[:::))))))))))):((::::))::::::::]]]]]]]:

>PKB350
CCCUUUUCAGCUGGGCCUCUUGGUAGUUUUCCUGGCCACCCAGGAGGUCUUGAGGAAGAGGUGGACGGCCAGAAUGA
::::::::::::(((((((((((::::::::[[[[[[::)))))))))))::::::::::::::::]]]]]]:::::

>PKB348
CCCUUUUCAGCUGGGCCUUCUGGUGAUGUUUCUGGCCACCCAGGAGGUCCUUCGCAAGAGGUGGACGGCCAGAUUGA
::::::::::::(((((((((((:::::::[[[[[[[::))))))))))):((::::)):::::::]]]]]]]::::

>PKB254
UUUAAACGGGUUUGCGGUGUAAGUGCAGCCCGUCUUACACCGUGCGGCACAGGCACUAGUACUGAUGUCGUCUACAGGGCUU
::::::::::::(((((((((((:::[[[[[[[)))))))))))((((((((:::::::::))):))))):::]]:]]]]]:
