# Supplementary material for: Effective alignment of RNA pseudoknot structures using partition function posterior log-odds scores
Source: BMC Bioinformatics. 2015 Feb 6;16:39. doi: 10.1186/s12859-015-0464-9 (PMC4339682; doi:10.1186/s12859-015-0464-9)
Supplement: Additional file 4: — The 30 multiple alignments produced by RKalign. [file 12859_2015_464_MOESM4_ESM.zip › PKB346_PKB347_PKB350_PKB348_PKB254_OUTPUT.txt]

RKalign structure alignment

Runtime: 4115ms

>PKB346
UCCUUUUCA-GCUGGGCC-UUCUGGU-CGU-G-U-UCUUGGCCAC---------CCAGGA-GGUCCU-----U-CGC--A--A---G-AGG-----UGGA
C----------AGCCAAGA-U
:::::::::-:::(((((-((((((:-:::-:-:-[[[[[[[:::---------))))))-))))):-----(-(::--:--:---)-)::-----::::
:----------:]]]]]]]-:

>PKB347
CCCUUUUCA-GUUGGGCC-UUCUGGU-CGU-G-U-UCUUGGCCAC---------CCAGGA-GGUCCU-----U-CGC--A--A---G-AGG-----UGGA
C----------AGCCAAGA-U
:::::::::-:::(((((-((((((:-:::-:-:-[[[[[[[:::---------))))))-))))):-----(-(::--:--:---)-)::-----::::
:----------:]]]]]]]-:

>PKB350
CCCUUUUCA-GCUGGGCC-UCUUGGU-AGUUUUC------------CUGGCCACCCAGGA-GGUCUU--------GAGGA--AG-A---GG-----UGGA
CGGCCAG-AAUG--------A
:::::::::-:::(((((-((((((:-:::::::------------[[[[[[::))))))-))))):--------:::::--::-:---::-----::::
:]]]]]]-::::--------:

>PKB348
CCCUUUUCA-GCUGGGCC-UUCUGGUGA-U-GUU-----------UCUGGCCACCCAGGA-GGUCCU-----U-CGC--A--A---G-AGG-----UGGA
CGGCCAGAU-UG--------A
:::::::::-:::(((((-((((((:::-:-:::-----------[[[[[[[::))))))-))))):-----(-(::--:--:---)-)::-----::::
:]]]]]]]:-::--------:

>PKB254
UUUAA-ACGGGUUU-GCGGUGUAAG----U-G-CAGCCC-------GU------CUUACACCGU-G-CGGCACAGGC--ACUAGUACUGA-UGUCGU--C
U----AC----A---GGGCUU
:::::-:::::::(-((((((((((----:-:-:[[[[[-------[[------))))))))))-)-((((((((::--:::::::))):-))))):--:
:----]]----:---]]]]]:
