# Supplementary material for: Effective alignment of RNA pseudoknot structures using partition function posterior log-odds scores
Source: BMC Bioinformatics. 2015 Feb 6;16:39. doi: 10.1186/s12859-015-0464-9 (PMC4339682; doi:10.1186/s12859-015-0464-9)
Supplement: Additional file 4: — The 30 multiple alignments produced by RKalign. [file 12859_2015_464_MOESM4_ESM.zip › PKB3_PKB106_PKB128_PKB258_OUTPUT.txt]

RKalign structure alignment

Runtime: 829ms

>PKB3
AAAAAACGGGAAGCAA-G-G----G-GC-U-C-AA-GGG--A--G-GC-C----C-C-AGAAA-CAA-ACUU-U--CCC-GAU
::::::::::::::::-[-[----[-[[-[-:-::-(((--(--]-]]-]----]-]-:::::-:::-::::-)--)))-:::

>PKB106
UUUAAACGGGUA-C--GGGG-U--AGCA-G--UG-AGGCUCG-GC-UGAU--A-CCCCU---U-G---A-A-GCGAGCCUU--
::::::::::::-:--((((-(--((((-(--(:-[[[[[[[-))-))))--)-)))):---:-:---:-:-:]]]]]]]:--

>PKB128
UUUAAACUG-UU-G--AGAGGU--G-CCUGGA-GC-GCCU-G--CAGG-C--AUCUCUGU--U-U-AUA-AUGC-AGGC-A--
:::::::::-::-:--((((((--(-((((::-::-[[[[-[--))))-)--))))))::--:-:-:::-:::]-]]]]-:--

>PKB258
GGGAAACGGGAA-C--UG-GGCUUG-GG-A-C-AA-GAGC-CA-U-CC-CAAGUC-CAAG--GCC-A-A-GUAG-GCUC-G--
::::::::::::-:--((-((((((-((-(-:-::-[[[[-[:-)-))-))))))-))::--:::-:-:-:::]-]]]]-:--
