# Supplementary material for: Effective alignment of RNA pseudoknot structures using partition function posterior log-odds scores
Source: BMC Bioinformatics. 2015 Feb 6;16:39. doi: 10.1186/s12859-015-0464-9 (PMC4339682; doi:10.1186/s12859-015-0464-9)
Supplement: Additional file 4: — The 30 multiple alignments produced by RKalign. [file 12859_2015_464_MOESM4_ESM.zip › PKB44_PKB46_PKB240_PKB126_OUTPUT.txt]

RKalign structure alignment

Runtime: 295ms

>PKB44
GGGAAACGGGC--AGGCGG-CGG-CG-A-CCGCCGAAACAAC--CG-C-
:::::::::::--:(((((-::[-[[-:-)))))::::::::--]]-]-

>PKB46
GGGAAACGGGA--AGGCGG-CGG-CGU--CCGCCGUAACA-A-ACG-C-
:::::::::::--:(((((-::[-[[[--)))))::::::-:-]]]-]-

>PKB240
GGGAAAUGGACUGA-GCGG-C-GCCG-A-CCGC-CAAACAAC--CGGCA
::::::::::::::-((((-:-[[[[-:-))))-::::::::--]]]]:

>PKB126
G--A-----------AC-GAG-GCCCC-GC-GU-G-AAU---UGGGGUG
:--:-----------((-(::-[[[[[-[)-))-:-:::---]]]]]]:
