# Supplementary material for: Effective alignment of RNA pseudoknot structures using partition function posterior log-odds scores
Source: BMC Bioinformatics. 2015 Feb 6;16:39. doi: 10.1186/s12859-015-0464-9 (PMC4339682; doi:10.1186/s12859-015-0464-9)
Supplement: Additional file 4: — The 30 multiple alignments produced by RKalign. [file 12859_2015_464_MOESM4_ESM.zip › PKB44_PKB46_PKB240_PKB160_PKB4_OUTPUT.txt]

RKalign structure alignment

Runtime: 648ms

>PKB44
GGGAAA-CGGGC--AGGCGG---CGG---C-G-A-CCGCCG-A-AA-CAAC-C-G---C-
::::::-:::::--:(((((---::[---[-[-:-))))):-:-::-::::-]-]---]-

>PKB46
GGGAAA-CGGGA--AGGCGG---CGG---C-GU--CCGCCG-U-AA-CA-AAC-G---C-
::::::-:::::--:(((((---::[---[-[[--))))):-:-::-::-:]]-]---]-

>PKB240
GGGAAA-UGGACUGA-GCGG---C-GC--C-G-A-CCGC-C-A-AA-CAAC-C-G--GCA
::::::-::::::::-((((---:-[[--[-[-:-))))-:-:-::-::::-]-]--]]:

>PKB160
C---------------GAUACUAC-UA--GUU--GUAUC-A-A-AA-CAA--AAC--UAA
:---------------(((((:::-[[--[[[--)))))-:-:-::-:::--]]]--]]:

>PKB4
GGGAAACUGGAAGGC-GGGGC-GA-GCUGC-A--GCCCC-AGUGAAUCAAA-U-GCAGC-
:::::::::::::::-[[[[[-::-(((((-(--]]]]]-:::::::::::-)-)))))-
