# Supplementary material for: Effective alignment of RNA pseudoknot structures using partition function posterior log-odds scores
Source: BMC Bioinformatics. 2015 Feb 6;16:39. doi: 10.1186/s12859-015-0464-9 (PMC4339682; doi:10.1186/s12859-015-0464-9)
Supplement: Additional file 4: — The 30 multiple alignments produced by RKalign. [file 12859_2015_464_MOESM4_ESM.zip › PKB46_PKB240_PKB160_PKB162_OUTPUT.txt]

RKalign structure alignment

Runtime: 289ms

>PKB46
GGGAAACGG--GAAGGCG-G-CGGCG-U-C-CGCCG-UA-AC-AAA-CGC-
:::::::::--:::((((-(-::[[[-[-)-)))):-::-::-::]-]]]-

>PKB240
GGGAAAUGGACUGA-GCG-G--CGCC-GAC-CGC-C-AA-ACAACC-GGCA
::::::::::::::-(((-(--:[[[-[:)-)))-:-::-:::::]-]]]:

>PKB160
C-------------GAUA-CUACUAGUU-G-UAUCA-AA-ACAA-AACUAA
:-------------((((-(:::[[[[[-)-)))):-::-::::-]]]]]:

>PKB162
U-------------AAUGUC-G-CAGGU-GGCAUUUUAAAAUAAGACCUGA
:-------------((((((-:-[[[[[-))))))::::::::::]]]]]:
